# Supplementary material for: Nickel Nanoparticles Promote Lung Adenocarcinoma Progression via CDK1-Mediated Fatty Acid Metabolism Regulation
Source: Int J Mol Sci. 2025 Oct 31;26(21):10624. doi: 10.3390/ijms262110624 (PMC12611017; doi:10.3390/ijms262110624)
Supplement: Supplementary file 1 [file ijms-26-10624-s001.zip]

Archive with 1 entries (1 files):
- ijms-3947151-supplementary.pdf
